# Supplementary material for: Molecular, Biological and Structural Features of VL CDR-1 Rb44 Peptide, Which Targets the Microtubule Network in Melanoma Cells
Source: Front Oncol. 2019 Jan 25;9:25. doi: 10.3389/fonc.2019.00025 (PMC6355703; doi:10.3389/fonc.2019.00025)
Supplement: Supplementary file 4 [file Data_Sheet_2.xlsx]

## Sheet: S1A Rb29L1
Detailed molecular interactions in molecular docking studies
Displacement
	0				1				2				3				4				5				6
	Atom Type				Atom Type				Atom Type				Atom Type				Atom Type				Atom Type				Atom Type
Atom-type pair contacts within 4.0 Å	Rb29L1	Tubulin	Count	Energy* (J/mol)	Rb29L1	Tubulin	Count	Energy* (J/mol)	Rb29L1	Tubulin	Count	Energy* (J/mol)	Rb29L1	Tubulin	Count	Energy* (J/mol)	Rb29L1	Tubulin	Count	Energy* (J/mol)	Rb29L1	Tubulin	Count	Energy* (J/mol)	Rb29L1	Tubulin	Count	Energy* (J/mol)
	N	SA	1	22358.1	A	C	26	47488.9	A	C	14	12798	A	C	13	7360.37	A	A	4	520.591	A	C	14	4971.26	A	A	14	2566.76
	C	OA	41	-758642	A	OA	12	-66553.3	A	OA	7	-68037.1	A	SA	6	-6765.67	A	C	4	22589.6	A	OA	5	-921.098	A	C	23	90076.5
	N	N	3	122712	A	N	2	-5932.75	A	N	7	-11850.6	A	HD	1	633.126	A	OA	7	-145552	A	N	8	-19195.5	A	OA	5	-26667.8
	HD	N	7	-168357	A	HD	6	16535.3	A	HD	16	38315.7	C	C	32	463044	A	HD	4	10480.2	A	NA	3	1322.37	A	N	7	-88121.3
	C	C	27	176496	C	C	43	558685	C	C	19	363360	C	OA	53	-1.61105e+06	C	C	49	267241	A	HD	15	26524.8	A	HD	13	63994.7
	HD	OA	25	-612436	C	OA	45	-1.39859e+06	C	OA	33	-592885	C	N	32	-565159	C	OA	47	-1.06729e+06	C	C	46	303983	C	C	21	279386
	C	N	19	-223129	C	N	32	-826854	C	N	24	-619864	C	SA	2	-17020.7	C	N	22	-339187	C	OA	38	-837962	C	OA	39	-996046
	HD	SA	3	-30675.8	C	HD	68	1.1253e+06	C	NA	1	-802.821	C	HD	72	982648	C	HD	91	1.00393e+06	C	N	23	-544422	C	N	23	-593770
	N	OA	16	770658	OA	OA	14	1.2278e+06	C	HD	54	764678	OA	OA	15	1.19477e+06	OA	OA	15	1.20967e+06	C	NA	7	-32449	C	HD	69	1.25595e+06
	OA	OA	10	618717	N	OA	14	1.14084e+06	OA	OA	8	543762	N	OA	16	795923	N	OA	21	1.27647e+06	C	SA	1	-13555.3	OA	OA	11	555389
	HD	HD	9	98535	N	N	9	284840	OA	SA	1	20747.5	NA	OA	1	16242.7	N	N	5	241388	C	HD	51	586378	N	OA	16	849692
	C	HD	54	418524	HD	OA	26	-1.08557e+06	N	OA	11	518579	N	N	4	148175	HD	OA	43	-1.46463e+06	OA	OA	9	573539	N	N	8	368038
		Total	215	434760	HD	N	32	-714843	N	N	9	314427	HD	OA	31	-1.26207e+06	HD	N	23	-604955	OA	SA	1	28163.9	HD	OA	40	-1.21936e+06
					HD	HD	29	448678	HD	OA	21	-642999	HD	N	20	-569008	HD	SA	1	-14637.8	N	OA	12	628538	HD	N	38	-1.22352e+06
						Total	358	751839	HD	N	26	-613408	HD	SA	1	-11956.8	HD	HD	27	404082	NA	OA	2	18186.5	HD	HD	29	645251
									HD	HD	24	357084	HD	HD	18	374033		Total	363	800117	N	N	3	175519		Total	356	-37134.5
										Total	261	383905		Total	298	-60194.1					N	NA	3	29012.7
																					HD	OA	27	-789835
																					HD	N	17	-408250
																					HD	NA	4	-17986.1
																					HD	SA	1	-18358.6
																					HD	HD	14	205180
																						Total	304	-106587
Hydrogen bonds	Residue		Distance (Å)		Residue		Distance (Å)		Residue		Distance (Å)		Residue		Distance (Å)		Residue		Distance (Å)		Residue		Distance (Å)		Residue			Distance (Å)
	Rb29L1	Tubulin			Rb29L1	Tubulin			Rb29L1	Tubulin			Rb29L1	Tubulin			Rb29L1	Tubulin			Rb29L1	Tubulin			Rb29L1	Tubulin
	GLY9-Main	GLN254-B-Main	2.5		GLY11-Main	ARG320-B-Side	2.9		ARG1-Side	ARG84-A-Side	2.9		SER5-Main	GLN245-B-Side	2.1		ARG1-Main	ARG221-A-Main	2.1		ASN10-Main	ASN206-A-Side	1.9		ARG1-Main	GLN245-B-Main		2.8
	THR13-Main	ASP355-B-Side	2.8		TYR14-Side	GLU77-A-Side	1.7		ASN12-Side	LYS96-A-Main	2		THR13-Main	GLU3-B-Side	1.8		SER3-Main	ARG221-A-Main	2.8						HIS8-Side	THR225-A-Main		2.4
					LEU15-Main	THR80-A-Side	1.4		ASN12-Side	GLU97-A-Main	2.8		LEU15-Main	ARG2-B-Side	1.5		GLY9-Main	THR73-A-Side	2.8						HIS8-Side	TYR224-A-Main		3.1
									TYR14-Side	LEU92-A-Main	2.9		TYR16-Main	THR73-A-Side	2		ASN10-Main	THR73-A-Side	2.2						ASN10-Side	THR225-A-Side		1.7
									LEU15-Main	ARG79-A-Side	2.2						ASN10-Side	GLU71-A-Main	1.9						ASN10-Side	ARG229-A-Side		1.3
																	ASN10-Side	PRO72-A-Main	2.9						ASN10-Side	ARG229-A-Side		2.5
																	ASN10-Side	VAL74-A-Main	2.7						TYR14-Side	GLN15-A-Main		2.8
																	ASN12-Side	GLN11-A-Side	2.6						TYR16-Side	TYR224-A-Main		2.3
Salt Bridges					Residue
					Rb29L1	Tubulin
					ARG1	ASP76-A
Cation-pi									Residue
									Rb29L1	Tubulin
									TYR14	ARG79-A
T-stacking																									Residue
																									Rb29L1	Tubulin
																									TYR14	TYR224-A
Hydrophobic contacts (C-C)	27				69				33				45				57				60				58
A, Non H-bonding Aromatic Carbon; C, Non H-bonding Aliphatic Carbon; HD, Donor 1 H-bond Hydrogen; N, Non H-bonding Nitrogen; NA, Acceptor 1 H-bond Nitrogen; OA, Acceptor 2 H-bonds Oxygen; SA, Acceptor 2 H-bonds Sulphur;
* Summed electrostatic energy by atom-type pair according Gasteiger partial charges

## Sheet: S1B C36L1
Detailed molecular interactions of molecular docking studies
Displacement
	0				1				2				3				4				5				6
	Atom Type				Atom Type				Atom Type				Atom Type				Atom Type				Atom Type				Atom Type
Atom-type pair contacts within 4.0 Å	C36L1	Tubulin	Count	Energy* (J/mol)	C36L1	Tubulin	Count	Energy* (J/mol)	C36L1	Tubulin	Count	Energy* (J/mol)	C36L1	Tubulin	Count	Energy* (J/mol)	C36L1	Tubulin	Count	Energy* (J/mol)	C36L1	Tubulin	Count	Energy* (J/mol)	C36L1	Tubulin	Count	Energy* (J/mol)
	A	C	14	24718.5	A	C	21	44878.6	A	C	27	23921.9	A	C	13	17864.8	A	C	11	13998.8	A	C	20	37627.8	A	C	44	37812.2
	A	OA	7	-33076.3	A	OA	9	-57573	A	OA	11	-28272.4	A	OA	11	-90886.1	A	OA	18	-50922.2	A	OA	13	-35561.8	A	OA	5	-34751.6
	A	HD	10	20543.3	A	N	5	-9867.88	A	N	10	-64208.3	A	N	2	-985.801	A	N	1	0	A	N	9	-20252.6	A	N	14	-25969.8
	C	C	46	310026	A	HD	11	-1154.8	A	HD	19	69321.4	A	HD	5	7943.25	A	HD	10	-3211.73	A	HD	15	16047	A	HD	28	23378
	C	OA	38	-576065	C	C	46	372871	C	C	28	235280	C	C	32	151105	C	C	31	226862	C	C	39	163284	C	C	43	355487
	C	N	41	-527108	C	OA	36	-1.07077e+06	C	OA	33	-613525	C	OA	25	-427277	C	OA	26	-544314	C	OA	43	-662779	C	OA	40	-998635
	C	HD	115	1.34169e+06	C	N	35	-482242	C	N	18	-209773	C	N	25	-427399	C	N	23	-372606	C	N	15	-118961	C	N	22	-301037
	OA	OA	5	194898	C	NA	2	-11304.5	C	NA	3	-11908	C	HD	66	828753	C	NA	6	-15690.1	C	HD	67	548334	C	SA	1	-10839.9
	N	OA	15	500264	C	HD	71	847459	C	HD	64	698238	OA	OA	5	532725	C	HD	62	918236	OA	OA	9	728559	C	HD	46	690947
	N	N	11	303631	OA	OA	7	596745	OA	OA	10	517252	N	OA	6	343889	OA	OA	6	295156	N	OA	6	283336	OA	OA	8	476791
	HD	OA	33	-1.19819e+06	N	OA	11	433382	N	OA	10	371196	N	N	4	151707	N	OA	10	420099	N	N	1	29855.9	OA	SA	1	17374.6
	HD	N	41	-1.10542e+06	NA	OA	1	9410.13	NA	OA	1	7962.76	HD	OA	23	-890057	NA	OA	1	12601	HD	OA	20	-639317	N	OA	18	781853
	HD	HD	37	702444	N	N	3	46195.1	N	N	1	49874.1	HD	N	20	-487427	N	N	4	77097.9	HD	N	12	-257135	N	N	1	12054.4
		Total	413	-41642.9	N	NA	1	8736.14	HD	OA	28	-971115	HD	SA	1	-5444.41	N	NA	1	8274.03	HD	SA	1	-12655	HD	OA	33	-1.16325e+06
					HD	OA	23	-722088	HD	N	12	-300229	HD	HD	14	235830	HD	OA	29	-1.08065e+06	HD	HD	9	135161	HD	N	15	-401530
					HD	N	27	-584420	HD	SA	1	-11080.2		Total	252	-59658.9	HD	NA	1	-5242.34		Total	279	195543	HD	SA	1	-12374.5
					HD	NA	1	-6732.77	HD	HD	19	252211					HD	N	27	-702574					HD	HD	17	281631
					HD	HD	25	399563		Total	295	15146.1					HD	HD	28	515430						Total	337	-271061
						Total	335	-186916										Total	295	-287459
Hydrogen bonds	Residue		Distance (Å)		Residue		Distance (Å)		Residue		Distance (Å)		Residue		Distance (Å)		Residue			Distance (Å)					Residue		Distance (Å)
	C36L1	Tubulin			C36L1	Tubulin			C36L1	Tubulin			C36L1	Tubulin			C36L1	Tubulin							C36L1	Tubulin
	LYS1-Main	GLN329-B-Main	2.5		SER10-Main	GLU386-A-Side	3.1		TYR15-Side	GLN245-B-Side	2.1		GLN4-Main	ARG320-B-Side	2.1		SER3-Side	ARG320-B-Side		1.5					SER5-Side	GLU45-B-Main	1.2
	LYS1-Side	GLN329-B-Side	2.7		LYS13-Side	ARG215-A-Side	2.4		TYR15-Side	ASP355-B-Side	2.5		LYS13-Side	THR73-A-Main	2.2		ASN11-Side	VAL177-A-Main		2.1					SER5-Side	ARG46-B-Main	2.9
	SER2-Main	ASN332-B-Side	2.9														ASN11-Side	THR179-A-Side		1.7					TYR8-Side	ARG2-B-Side	2.7
	SER5-Side	ASN335-B-Side	2.9														LYS13-Side	GLU71-A-Side		2.3					LYS13-Side	GLY132-B-Main	2.2
	TYR8-Main	ASN335-B-Side	2.7														LYS13-Side	ASN101-A-Main		2.9
	ASN11-Side	ARG390-A-Main	2.5														ASN14-Side	LYS324-B-Side		2.4
	LYS13-Side	HIS393-A-Side	3.1
Salt Bridges	Residue				Residue				Residue				Residue				Residue
	C36L1	Tubulin			C36L1	Tubulin			C36L1	Tubulin			C36L1	Tubulin			C36L1	Tubulin
	LYS1	GLU325-B			LYS13	ASP211-A			LYS13	GLU77-A			LYS13	GLU77-A			LYS13	GLU71-A
Cation-pi									Residue																Residue
									C36L1	Tubulin															C36L1	Tubulin
									TYR15	ARG46-B															LYS13	TYR159-B
Hydrophobic contacts (C-C)	60				67				55				45				42				59				87
A, Non H-bonding Aromatic Carbon; C, Non H-bonding Aliphatic Carbon; HD, Donor 1 H-bond Hydrogen; N, Non H-bonding Nitrogen; NA, Acceptor 1 H-bond Nitrogen; OA, Acceptor 2 H-bonds Oxygen; SA, Acceptor 2 H-bonds Sulphur;
* Summed electrostatic energy by atom-type pair according Gasteiger partial charges

## Sheet: S1C Rb44L1
Detailed molecular interactions of molecular docking studies
Displacement
	0				1				2				3				4				5				6
	Atom Type				Atom Type				Atom Type				Atom Type				Atom Type				Atom Type				Atom Type
Atom-type pair contacts within 4.0 Å	Rb44L1	Tubulin	Count	Energy* (J/mol)	Rb44L1	Tubulin	Count	Energy* (J/mol)	Rb44L1	Tubulin	Count	Energy* (J/mol)	Rb44L1	Tubulin	Count	Energy* (J/mol)	Rb44L1	Tubulin	Count	Energy* (J/mol)	Rb44L1	Tubulin	Count	Energy* (J/mol)	Rb44L1	Tubulin	Count	Energy* (J/mol)
	A	C	8	16524.3	A	C	16	31534.3	A	OA	1	-8921.87	A	C	23	118151	A	C	19	40209.7	A	C	45	76186.5	A	A	7	-750.844
	A	OA	7	-47201.3	A	OA	8	-72142.6	A	HD	1	1700.76	A	OA	19	-137197	A	OA	9	-37072.1	A	OA	11	-40052.1	A	C	17	27499.5
	A	HD	4	20546.9	A	N	1	-20181.1	C	C	61	578549	A	N	11	-26009.1	A	N	3	-18481.7	A	N	11	-62963.4	A	OA	2	-17874.9
	C	C	43	769514	A	SA	2	-3486.2	C	OA	47	-1.48105e+06	A	HD	22	73936.9	A	HD	8	13209	A	HD	8	14747.6	A	N	8	-29672.9
	C	OA	59	-1.89917e+06	A	HD	8	45905.8	C	N	42	-625375	C	C	24	199768	C	C	28	233213	C	C	11	62197.2	A	SA	2	-7017.75
	C	N	38	-683504	C	C	41	591818	C	HD	95	1.1555e+06	C	OA	27	-619696	C	OA	30	-593316	C	OA	52	-1.38141e+06	A	HD	15	45461.9
	C	HD	94	1.54385e+06	C	OA	58	-1.72929e+06	OA	OA	11	452983	C	N	24	-444351	C	N	25	-354501	C	N	9	-145430	C	C	40	317387
	OA	OA	12	929686	C	N	41	-751957	N	OA	18	943394	C	SA	7	-87027.1	C	SA	2	-35295.3	C	NA	3	-13250.3	C	OA	43	-1.17673e+06
	OA	SA	1	16803.5	C	NA	2	-19133.9	N	N	4	181922	C	HD	65	684020	C	HD	59	791806	C	SA	3	-7392.91	C	N	20	-329231
	N	OA	30	1.35822e+06	C	HD	89	1.19972e+06	HD	OA	40	-1.25086e+06	OA	OA	9	617149	OA	OA	3	167502	C	HD	49	708984	C	HD	53	703433
	NA	OA	1	14114.1	OA	OA	11	917734	HD	N	35	-832730	OA	SA	1	32055.2	OA	SA	1	17625.9	OA	OA	14	744878	OA	OA	10	586076
	N	N	11	303177	N	OA	23	1.18685e+06	HD	HD	40	584404	N	OA	9	404155	N	OA	10	389137	OA	SA	1	22472.2	OA	SA	1	23159.8
	HD	OA	54	-1.84631e+06	N	N	8	268663		Total	0	-300479	N	N	5	236257	N	N	2	63922.9	N	OA	14	766418	N	N	1	1868.27
	HD	N	38	-894720	N	NA	1	6020.1					N	SA	4	66162.7	N	SA	1	28803.4	N	N	4	77620.2	N	OA	15	731616
	HD	HD	35	614781	N	SA	1	15824					HD	OA	21	-755211	HD	OA	19	-634558	NA	OA	1	6852.11	HD	OA	29	-1.20853e+06
		Total	862	216314	HD	OA	45	-1.46198e+06					HD	N	20	-546162	HD	N	16	-438667	HD	OA	27	-928367	HD	N	12	-274604
					HD	N	31	-775274					HD	SA	5	-50467.8	HD	SA	2	-27658	HD	N	18	-411230	HD	SA	0	0
					HD	NA	2	-9071.03					HD	HD	19	279958	HD	HD	15	323483	HD	SA	2	-20657.7	HD	HD	20	442627
					HD	SA	2	-23826.2						Total	0	45493.1		Total	0	-70635.2	HD	HD	19	500306		Total	0	-165284
					HD	HD	29	433103														Total	0	-30095.6
						Total	0	-169173
Hydrogen bonds	Residue			Distance (Å)	Residue		Distance (Å)		Residue		Distance (Å)		Residue		Distance (Å)		Residue		Distance (Å)		Residue		Distance (Å)		Residue		Distance (Å)
	Rb44L1	Tubulin			Rb44L1	Tubulin			Rb44L1	Tubulin			Rb44L1	Tubulin			Rb44L1	Tubulin			Rb44L1	Tubulin			Rb44L1	Tubulin	3
	ARG1-Side	ARG162-B-Side		2.3	ARG1-Main	SER322-B-Main	2		ARG1-Side	GLN11-A-Main	1.9		GLN4-Side	ARG2-B-Side	2.9		ASN12-Side	ARG2-B-Main	2.4		ARG1-Main	LYS96-A-Side	2		ARG1-Main	LYS252-B-Side	2.1
	ANS10-Main	ARG84-A-Side		3.1	THR7-Side	THR80-A-Side	3.1		ARG1-Side	GLN11-A-Side	2.8		HIS8-Side	GLU77-A-Main	2.5						SER2-Main	LYS96-A-Side	2.7		SER2-Main	GLU71-A-Side	3
	ANS12-Side	ARG79-A-Side		2.6					ARG1-Side	ASP69-A-Side	1.9		TYR16-Side	GLU45-B-Side	2.6						GLN4-Side	ARG162-B-Side	2.6		ASN12-Main	SER322-B-Side
	TYR14-Side	THR73-A-Main		2.7					SER3-Side	ARG46-B-Side	2.3
									GLY11-Main	THR82-A-Side	1
									ASN12-Main	THR225-A-Side	2.4
Salt Bridges	Residue								Residue
	Rb44L1	Tubulin							Rb44L1	Tubulin
	ARG1	GLU97-A							ARG1	ASP69-A
									ARG1	GLU71-A
Hydrophobic contacts (C-C)	51				57				61				47				47				56				64
A, Non H-bonding Aromatic Carbon; C, Non H-bonding Aliphatic Carbon; HD, Donor 1 H-bond Hydrogen; N, Non H-bonding Nitrogen; NA, Acceptor 1 H-bond Nitrogen; OA, Acceptor 2 H-bonds Oxygen; SA, Acceptor 2 H-bonds Sulphur;
* Summed electrostatic energy by atom-type pair according Gasteiger partial charges

## Sheet: S1D Rb44L1-R1A
Detailed molecular interactions of molecular docking studies
Displacement
	0				1				2				3				4				5				6
	Atom Type				Atom Type				Atom Type				Atom Type				Atom Type				Atom Type				Atom Type
Atom-type pair contacts within 4.0 Å	Rb44L1-R1A	Tubulin	Count	Energy* (J/mol)	Rb44L1-R1A	Tubulin	Count	Energy* (J/mol)	Rb44L1-R1A	Tubulin	Count	Energy* (J/mol)	Rb44L1-R1A	Tubulin	Count	Energy* (J/mol)	Rb44L1-R1A	Tubulin	Count	Energy* (J/mol)	Rb44L1-R1A	Tubulin	Count	Energy* (J/mol)	Rb44L1-R1A	Tubulin	Count	Energy* (J/mol)
	A	C	8	16524.3	A	C	16	31534.3	A	OA	1	377856	A	C	23	118151	A	C	19	40209.7	A	C	45	76186.5	A	A	5	-750.844
	A	OA	7	-47201.3	A	OA	8	-72142.6	A	HD	1	1700.76	A	OA	19	-137197	A	OA	9	-37072.1	A	OA	11	-40052.1	A	C	15	27499.5
	A	HD	4	20546.9	A	N	1	-20181.1	C	C	51	443131	A	N	11	-26009.1	A	N	3	-18481.7	A	N	11	-62963.4	A	OA	2	-17874.9
	C	C	33	536261	A	SA	2	-3486.2	C	OA	41	-1.02473e+06	A	HD	22	73936.9	A	HD	8	13209	A	HD	8	14747.6	A	N	8	-29672.9
	C	OA	53	-1.5167e+06	A	HD	8	45905.8	C	N	28	-458190	C	C	23	193729	C	C	28	232694	C	C	11	62197.2	A	SA	2	-7017.75
	C	N	20	-407354	C	C	37	559795	C	HD	67	606373	C	OA	27	-618922	C	OA	30	-593316	C	OA	52	-1.38141e+06	A	HD	14	45461.9
	C	HD	67	986546	C	OA	53	-1.58848e+06	OA	OA	11	-8921.87	C	N	24	-444351	C	N	25	-354065	C	N	8	-139960	C	C	38	309474
	OA	OA	12	929686	C	N	35	-697382	N	OA	12	452983	C	SA	4	-52068.9	C	SA	2	-35295.3	C	NA	3	-13250.3	C	OA	39	-1.07669e+06
	OA	SA	1	16803.5	C	NA	2	-19133.9	N	N	2	120606	C	HD	62	645112	C	HD	62	848398	C	SA	3	-7392.91	C	N	16	-308979
	N	OA	20	965023	C	HD	81	1.1567e+06	HD	OA	31	-837422	OA	OA	9	617149	OA	OA	3	167502	C	HD	50	751674	C	HD	41	613882
	NA	OA	1	14114.1	OA	OA	11	917734	HD	N	24	-601263	OA	SA	1	32055.2	OA	SA	1	17625.9	OA	OA	14	744878	OA	OA	9	586076
	N	N	7	212489	N	OA	22	1.15216e+06	HD	HD	24	875616	N	OA	9	404078	N	OA	10	389111	OA	SA	1	22472.2	OA	SA	1	23159.8
	HD	OA	38	-1.26682e+06	N	N	8	268594		Total	0	-52261.2	N	N	5	236257	N	N	2	63884.2	N	OA	14	766143	N	N	1	1868.65
	HD	N	21	-523553	N	NA	1	6020.1					N	SA	2	45568.7	N	SA	1	28803.4	N	N	4	77550.9	N	OA	12	690278
	HD	HD	22	317627	N	SA	0	0					HD	OA	21	-753606	HD	OA	18	-614708	NA	OA	1	6852.11	HD	OA	22	-1.1061e+06
		Total	620	253995	HD	OA	41	-1.36434e+06					HD	N	20	-546162	HD	N	18	-494981	HD	OA	29	-975586	HD	N	8	-238659
					HD	NA	2	-9071.03					HD	SA	3	-32216.9	HD	SA	2	-27658	HD	N	20	-466728	HD	SA	1	-14775.6
					HD	N	29	-771665					HD	HD	19	279877	HD	HD	17	336462	HD	SA	2	-15668.7	HD	HD	14	377247
					HD	SA	0	0						Total	0	35382.1		Total	0	-37679.5	HD	HD	20	502024		Total	0	-125577
					HD	HD	28	452682														Total	0	-78289.9
						Total	0	45253.3
Hydrogen bonds	Residue		Distance (Å)		Residue		Distance (Å)		Residue		Distance (Å)		Residue		Distance (Å)		Residue		Distance (Å)		Residue		Distance (Å)		Residue		Distance (Å)
	Rb44L1-R1A	Tubulin			Rb44L1-R1A	Tubulin			Rb44L1-R1A	Tubulin			Rb44L1-R1A	Tubulin			Rb44L1-R1A	Tubulin			Rb44L1-R1A	Tubulin			Rb44L1-R1A	Tubulin
	ASN10-Main	ARG84-A-Side	3.1		ALA1-Main	SER322-B-Main	2		SER3-Side	ARG46-B-Side	2.3		GLN4-Side	ARG2-B-Side	2.9		ASN12-Side	ARG2-B-Main	2.4		ALA1-Main	LYS96-A-Side	2		ALA1-Main	LYS252-B-Side	3
	ASN12-Side	ARG79-A-Side	2.6		THR7-Side	THR80-A-Side	3.1		GLY11-Main	THR82-A-Side	2.4		HIS8-Side	GLU77-A-Main	2.5		TYR16-Side	VAL74-A-Main	2.8		SER2-Main	LYS96-A-Side	2.7		SER2-Main	GLU71-A-Side	2.1
					THR13-Side	GLN245-B-Side	2		ASN12-Main	THR225-A-Side	1		TYR16-Side	GLU45-B-Side	2.6						GLN4-Side	ARG162-B-Side	2.6		ASN12-Main	SER322-B-Side	3
																									TYR14-Side	LYS324-B-Main	1.8
Hydrophobic contacts (C-C)	41				53				51				46				47				56				64
A, Non H-bonding Aromatic Carbon; C, Non H-bonding Aliphatic Carbon; HD, Donor 1 H-bond Hydrogen; N, Non H-bonding Nitrogen; NA, Acceptor 1 H-bond Nitrogen; OA, Acceptor 2 H-bonds Oxygen; SA, Acceptor 2 H-bonds Sulphur;
* Summed electrostatic energy by atom-type pair according Gasteiger partial charges
